# Supplementary material for: The Trajectory of Antibody Responses One Year Following SARS-CoV-2 Infection among Indigenous Individuals in the Southwest United States
Source: Viruses. 2024 Oct 5;16(10):1573. doi: 10.3390/v16101573 (PMC11512241; doi:10.3390/v16101573)
Supplement: Supplementary file 1 [file viruses-16-01573-s001.zip]

Archive with 1 entries (1 files):
- viruses-3175927-Supplementary Materials.pdf
